# Supplementary material for: Maternal Immune Activation Induced by Prenatal Lipopolysaccharide Exposure Leads to Long-Lasting Autistic-like Social, Cognitive and Immune Alterations in Male Wistar Rats
Source: Int J Mol Sci. 2023 Feb 15;24(4):3920. doi: 10.3390/ijms24043920 (PMC9968168; doi:10.3390/ijms24043920)
Supplement: Supplementary file 1 [file ijms-24-03920-s001.zip]

Archive with 1 entries (1 files):
- ijms-2185870-supplementary.pdf
